# Supplementary material for: The Quality, Reliability, and Accuracy of Videos Regarding Exercises and Management for Dysphagia in Pediatric Populations Uploaded on YouTube
Source: Children (Basel). 2022 Oct 4;9(10):1514. doi: 10.3390/children9101514 (PMC9600706; doi:10.3390/children9101514)
Supplement: Supplementary file 1 [file children-09-01514-s001.zip]

Archive with 1 entries (1 files):
- children-1938333-supplementary.pdf
